# Supplementary material for: TRIPS, pharmaceutical patents, and generic competition in India
Source: Health Aff Sch. 2025 Dec 17;4(2):qxaf239. doi: 10.1093/haschl/qxaf239 (PMC12934350; doi:10.1093/haschl/qxaf239)
Supplement: qxaf239_Supplementary_Data [file qxaf239_supplementary_data.zip]

Archive with 4 entries (4 files):
- coi_disclosure_bns.docx
- coi_disclosure_mkk.docx
- Supplemental_Material_Jan2026.pdf
- coi_disclosure -- Shadlen.docx
